# Supplementary material for: A family of interaction-adjusted indices of community similarity
Source: ISME J. 2016 Dec 9;11(3):791–807. doi: 10.1038/ismej.2016.139 (PMC5322292; doi:10.1038/ismej.2016.139)
Supplement: Supplementary Table S1 [file ismej2016139x1.xls]

## Sheet: A _ DMM
	Iteration_001	Iteration_002	Iteration_003	Iteration_004	Iteration_005	Iteration_006	Iteration_007	Iteration_008	Iteration_009	Iteration_010	Iteration_011	Iteration_012	Iteration_013	Iteration_014	Iteration_015	Iteration_016	Iteration_017	Iteration_018	Iteration_019	Iteration_020
F values
Gut vs Oral
jaccard_classical	32.274	34.3722	37.5534	37.8021	34.7626	34.6341	35.1354	33.457	34.1757	36.0241	32.8628	34.4543	34.1291	38.738	34.8675	34.2221	39.7813	34.9782	35.9462	35.7844
jaccard_weighted	124.99	123.415	145.267	157.814	136.819	138.064	150.08	139.092	131.707	148.38	129.342	146.399	130.878	146.64	142.384	130.017	158.407	127.271	136.497	130.851
bray_curtis	23.6841	24.2561	25.8615	27.4489	25.2527	23.3662	25.5482	24.7696	25.5674	26.0159	25.2949	23.7964	24.5524	24.5889	24.6844	25.3	27.4631	24.2172	24.3442	24.9776
morisita_horn	40.1329	36.8486	43.0169	49.9382	47.6681	38.2975	43.0552	40.8341	44.281	44.7149	41.4698	37.4045	38.4179	39.3839	37.2306	45.8485	48.8426	38.1579	41.784	42.7023
TINA_uw_SparCC	380840	547090	608078	465496	492687	392859	394159	374135	383057	489277	358333	315002	377493	533868	422893	453994	616252	480203	474349	413328
TINA_w_SparCC	448842	61169	564898	318784	340496	230923	576631	463870	384754	485299	413758	588265	351475	417868	420853	82236.4	335531	371052	324823	246055
Oral Null (Oral vs Oral)
jaccard_classical	0.827327	0.933011	0.797242	1.14393	0.868733	0.80349	0.854885	0.610376	0.881097	1.07194	0.669597	1.22526	1.07255	1.33561	1.33382	0.654676	0.674809	0.818007	0.990631	0.979722
jaccard_weighted	0.720363	0.845394	1.73229	0.701088	1.2023	0.726671	0.643873	1.75767	2.104	0.683265	0.247945	0.472165	1.06767	1.38246	0.391031	1.77313	0.905103	0.476311	1.6275	0.430981
bray_curtis	0.850418	0.808351	0.942	1.16658	1.04261	1.1798	1.18117	0.559552	0.833688	1.04065	1.15935	0.939785	0.919098	0.972034	0.96032	0.959951	0.986092	1.4203	0.824883	0.977238
morisita_horn	0.430655	0.941339	1.14401	1.51856	0.619846	0.225429	1.48118	0.783	1.06361	1.04957	0.841153	0.6512	1.49791	1.42744	1.67508	1.00209	0.751866	0.894228	1.31406	0.407516
TINA_uw_SparCC	1.02372	0.368553	2.84479	1.29013	-0.0918825	0.902073	1.1163	1.08675	2.06563	0.865335	1.11277	1.35441	0.00595072	0.406205	0.298951	2.50388	0.70715	0.714608	0.797411	0.964752
TINA_w_SparCC	1.02621	2.67631	0.713608	1.64628	0.866438	0.826425	0.848684	0.511609	0.981806	-0.393036	1.88809	1.34133	3.69427	1.32292	0.712319	0.502598	0.489476	0.609951	3.75339	1.67316
Gut Null (Gut vs Gut)
jaccard_classical	0.959965	1.05048	1.00425	1.24372	0.816322	1.13301	1.24953	1.06958	1.37609	0.716122	0.959756	1.15785	1.04917	0.949539	0.896949	0.84979	1.02258	1.37668	0.816798	0.942916
jaccard_weighted	0.559971	1.05599	0.726064	0.896428	1.26413	1.34571	1.83242	0.80875	0.472818	1.47675	1.05385	1.61541	1.05898	0.495694	0.371777	0.51521	1.36585	1.31155	0.603644	1.00126
bray_curtis	0.890538	0.914071	0.723204	0.707151	0.913718	0.703314	1.34255	1.30084	1.22983	0.867962	0.851158	1.25702	1.09551	0.789773	0.796925	0.755763	0.869804	0.944454	1.01562	0.943756
morisita_horn	1.13942	0.567739	1.14456	0.798199	1.60961	1.03993	1.5659	0.949592	1.01288	1.03221	1.04418	0.779745	1.01168	1.51634	1.09694	1.01293	1.06455	1.01899	0.849411	0.867074
TINA_uw_SparCC	0.352789	1.00813	1.25585	1.31495	1.19631	0.700312	0.491889	0.222615	0.278016	0.863869	1.15947	1.18599	-0.0288993	1.41269	1.9859	1.11487	1.29679	1.02679	0.770761	1.77288
TINA_w_SparCC	0.487091	1.16871	0.690004	0.186496	1.92143	0.212788	0.320654	0.821915	2.95496	0.650898	0.738016	0.595065	0.713479	0.478411	0.490967	0.770337	1.27362	1.88667	1.41594	-0.565242
R2 values
Gut vs Oral
jaccard_classical	0.402048	0.417279	0.438947	0.440573	0.420028	0.419126	0.422628	0.410732	0.415886	0.428735	0.406402	0.41786	0.415555	0.446609	0.420762	0.416215	0.453186	0.421535	0.428206	0.427101
jaccard_weighted	0.722528	0.719978	0.751639	0.76678	0.740286	0.742024	0.757673	0.743442	0.732898	0.755576	0.729337	0.753085	0.731661	0.753391	0.747878	0.730362	0.76745	0.726139	0.739833	0.73162
bray_curtis	0.330395	0.335697	0.350135	0.363808	0.344734	0.327413	0.347367	0.340384	0.347537	0.351491	0.345111	0.331443	0.338409	0.338742	0.339611	0.345157	0.363928	0.335339	0.336506	0.342264
morisita_horn	0.455368	0.434286	0.472625	0.509895	0.498265	0.443784	0.472847	0.459667	0.47985	0.482284	0.463506	0.437969	0.444559	0.4507	0.436822	0.488537	0.50435	0.442884	0.465383	0.470796
TINA_uw_SparCC	0.999874	0.999912	0.999921	0.999897	0.999903	0.999878	0.999878	0.999872	0.999875	0.999902	0.999866	0.999848	0.999873	0.99991	0.999887	0.999894	0.999922	0.9999	0.999899	0.999884
TINA_w_SparCC	0.999893	0.999216	0.999915	0.999849	0.999859	0.999792	0.999917	0.999897	0.999875	0.999901	0.999884	0.999918	0.999863	0.999885	0.999886	0.999417	0.999857	0.999871	0.999852	0.999805
Oral Null (Oral vs Oral)
jaccard_classical	0.0347218	0.0389843	0.0335014	0.0473797	0.0363963	0.0337551	0.0358369	0.025852	0.0368952	0.0445306	0.0282893	0.050578	0.0445549	0.0548828	0.0548133	0.0276764	0.0285033	0.0343441	0.0412924	0.0408563
jaccard_weighted	0.030369	0.0354531	0.0700417	0.0295804	0.049677	0.0306268	0.0272321	0.070995	0.0838115	0.0288501	0.0106653	0.020116	0.0443613	0.0566989	0.0167172	0.0715746	0.0378623	0.020289	0.0660848	0.0183936
bray_curtis	0.0356563	0.0339524	0.0393451	0.0482724	0.0433651	0.0487929	0.0488467	0.0237505	0.0349794	0.0432871	0.0479877	0.0392562	0.0384253	0.0405487	0.0400796	0.0400648	0.041111	0.0581606	0.0346227	0.0407569
morisita_horn	0.01838	0.0393186	0.0473829	0.0619349	0.0262426	0.00970614	0.0605027	0.0329227	0.0442	0.0436421	0.0352815	0.0275335	0.0611445	0.058436	0.0678856	0.0417503	0.031655	0.0374244	0.0540454	0.0174096
TINA_uw_SparCC	0.0426127	0.0157713	0.110072	0.0531133	-0.00401091	0.0377404	0.046288	0.0451182	0.0824088	0.0362591	0.0461487	0.0556126	0.00025866	0.0173546	0.0128311	0.0981766	0.0298285	0.0301337	0.0335083	0.0402571
TINA_w_SparCC	0.0427121	0.104233	0.0300928	0.0667961	0.0363036	0.0346852	0.0355862	0.0217599	0.0409396	-0.0173856	0.0758633	0.0551052	0.138392	0.0543898	0.03004	0.0213848	0.0208381	0.0258345	0.140296	0.0678128
Gut Null (Gut vs Gut)
jaccard_classical	0.0400654	0.0436782	0.0418363	0.0513006	0.0342757	0.0469487	0.0515279	0.0444371	0.0564524	0.0301956	0.040057	0.0479284	0.0436259	0.0396475	0.037534	0.0356309	0.0425675	0.0564753	0.034295	0.0393818
jaccard_weighted	0.0237679	0.0438971	0.030602	0.0375131	0.0520986	0.055275	0.0737916	0.0339686	0.0201432	0.0603329	0.043812	0.0656259	0.044016	0.0210972	0.0159071	0.0219097	0.0560559	0.0539478	0.0255742	0.0417169
bray_curtis	0.0372758	0.0382232	0.0304851	0.0298286	0.038209	0.0296715	0.0551524	0.0535305	0.0507568	0.0363651	0.0356862	0.051821	0.0454652	0.033198	0.0334886	0.0318139	0.0364395	0.0394435	0.0422898	0.0394155
morisita_horn	0.0472017	0.0240897	0.0474044	0.0335403	0.0654056	0.0432584	0.063743	0.0396496	0.0421808	0.0429512	0.0434274	0.0327903	0.0421328	0.0618501	0.0455219	0.0421829	0.0442372	0.0424245	0.0356156	0.0363293
TINA_uw_SparCC	0.0151069	0.0419911	0.051775	0.0540797	0.0494417	0.0295486	0.0209387	0.00958611	0.0119433	0.0361999	0.0479924	0.0490361	-0.00125807	0.0578669	0.0794807	0.0462317	0.0533728	0.0427354	0.0324248	0.0715652
TINA_w_SparCC	0.0207387	0.0483563	0.0291264	0.00804331	0.0770994	0.00916685	0.0137498	0.0345025	0.113849	0.0275211	0.03109	0.0252199	0.0300875	0.0203766	0.0209002	0.0324075	0.0524695	0.0758105	0.0579923	-0.0251949

## Sheet: B _ GLV baseline
	Iteration_001	Iteration_002	Iteration_003	Iteration_004	Iteration_005	Iteration_006	Iteration_007	Iteration_008	Iteration_009	Iteration_010	Iteration_011	Iteration_012	Iteration_013	Iteration_014	Iteration_015	Iteration_016	Iteration_017	Iteration_018	Iteration_019	Iteration_020
F values
Gut vs Oral
jaccard_classical	0.87676	0.849961	0.925299	0.885337	1.07262	0.777059	1.05214	1.2848	0.936127	1.05199	0.849872	0.860665	0.833602	0.955183	0.85468	0.744203	1.03307	0.946993	1.09254	1.04082
jaccard_weighted	0.786808	0.743863	0.861503	0.816339	1.02815	0.546674	1.06913	1.5959	0.829082	1.11671	0.707728	0.674931	0.637534	0.814561	0.710033	0.512477	1.13393	0.937366	1.25303	1.16395
bray_curtis	0.802695	0.769958	0.840526	0.857818	1.08032	0.540904	1.06186	1.59706	0.837165	1.06884	0.753798	0.759763	0.792709	0.828505	0.796998	0.573634	1.1372	0.980682	1.20376	1.15291
morisita_horn	0.762938	0.747965	0.815545	0.822509	1.01809	0.485652	1.06749	1.64565	0.792814	1.11205	0.687304	0.678608	0.707603	0.814282	0.754133	0.512101	1.15858	0.950578	1.25804	1.1578
TINA_uw_SparCC	0.650886	0.525125	0.646	0.797215	1.05365	0.629236	1.23752	2.16404	0.715525	1.14272	0.281304	0.607573	0.234455	0.903874	0.88306	0.23902	1.35107	0.796407	0.793992	1.11597
TINA_w_SparCC	0.598286	0.454665	0.594566	0.909573	0.90846	0.451562	1.3955	2.39376	0.638969	1.10748	0.352979	0.497763	0.223234	0.733751	0.908744	0.265495	1.59652	0.903247	0.886715	1.24816
Oral Null (Oral vs Oral)
jaccard_classical	1.03487	1.0574	1.01545	1.03191	0.817898	1.07871	0.785335	1.04851	0.933861	1.22533	1.08358	0.975715	1.11142	0.951236	1.18369	1.09086	0.851687	1.10936	0.932369	0.91107
jaccard_weighted	1.13325	0.78954	1.02497	1.38948	1.9332	0.806029	0.829968	1.30773	0.687454	1.23381	0.730339	1.0705	0.781573	1.06833	0.970369	0.819831	0.968702	0.692204	0.6547	1.20752
bray_curtis	0.920558	1.01944	1.11255	0.60687	1.0069	1.19245	0.837554	0.874931	0.969908	1.09449	1.08056	1.19088	0.751152	0.979707	1.09934	1.07757	1.16155	1.02461	0.989736	0.98317
morisita_horn	0.846064	0.76849	1.13092	1.32769	1.04108	1.0921	1.03632	1.17145	0.943566	1.04937	1.31697	0.753123	0.778771	1.06075	0.801945	0.981431	1.0467	0.688788	0.796931	1.58179
TINA_uw_SparCC	0.993303	0.972628	1.34504	0.806367	0.762678	0.406086	0.907262	0.724729	0.477501	0.675819	0.635467	0.682828	0.613186	0.64284	0.930352	0.462184	0.887916	0.812728	0.560765	0.795121
TINA_w_SparCC	0.639144	1.23311	-0.106923	0.84987	0.0408482	1.99252	1.17299	1.62624	0.659128	0.552828	1.07608	0.795688	0.735697	1.19902	1.32645	0.809459	1.02311	0.83304	1.26937	0.18014
Gut Null (Gut vs Gut)
jaccard_classical	1.02774	1.04118	0.926865	0.944417	0.956698	1.09942	0.986084	1.03354	0.804964	1.00065	0.912836	0.924259	0.961935	0.975602	1.01394	1.07189	1.22339	0.99202	1.07045	0.740721
jaccard_weighted	0.925694	0.905044	0.824326	1.0685	1.17129	1.28911	0.651376	1.19714	1.11159	1.35927	1.19488	0.863576	0.875123	1.08351	1.13832	0.93873	1.37036	1.01115	0.420454	1.19177
bray_curtis	0.579824	1.17996	0.694614	0.717857	0.685943	1.1301	0.785521	1.11098	1.24379	1.13401	1.32729	1.16946	1.19718	1.09203	0.847484	1.24841	0.851312	1.3795	1.30373	1.13336
morisita_horn	0.98338	0.914919	0.772044	0.800766	0.609967	0.817655	1.50211	0.722493	0.784345	1.00141	1.03102	1.27139	1.41835	0.950984	1.07135	1.21343	1.25626	0.612057	0.671948	1.08536
TINA_uw_SparCC	0.635945	0.51497	1.19517	1.32698	1.93932	0.644305	0.896279	1.78897	1.25545	0.423477	1.35438	2.16907	0.83614	0.89338	1.11891	0.428579	0.668839	1.02117	1.176	1.66462
TINA_w_SparCC	1.65674	0.374991	1.49418	1.02792	0.729961	0.568023	1.71487	1.17153	1.0598	0.300112	0.938216	1.42614	0.832419	0.787512	0.886195	0.520744	1.09114	0.118339	1.04965	1.34389
R2 values
Gut vs Oral
jaccard_classical	0.0179382	0.0173994	0.0189125	0.0181105	0.0218579	0.0159308	0.0214495	0.026069	0.0191296	0.0214465	0.0173976	0.0176147	0.0170703	0.0195114	0.0174943	0.0152675	0.0210688	0.0193473	0.0222548	0.0212236
jaccard_weighted	0.0161275	0.0152606	0.0176315	0.0167227	0.0209706	0.0112608	0.0217883	0.0321781	0.0169793	0.0227358	0.0145301	0.0138661	0.0131079	0.0166869	0.0145767	0.0105638	0.0230783	0.0191544	0.0254406	0.0236749
bray_curtis	0.0164478	0.0157875	0.0172096	0.0175574	0.0220114	0.0111433	0.0216432	0.0322008	0.017142	0.0217825	0.0154613	0.0155818	0.0162465	0.0169676	0.0163329	0.0118096	0.0231434	0.0200218	0.0244647	0.0234556
morisita_horn	0.0156458	0.0153435	0.0167067	0.0168469	0.0207697	0.0100164	0.0217556	0.0331479	0.0162486	0.0226431	0.0141167	0.0139406	0.0145276	0.0166812	0.0154681	0.0105561	0.0235683	0.0194191	0.0255398	0.0235528
TINA_uw_SparCC	0.0133787	0.0108217	0.0132796	0.0163373	0.0214794	0.0129395	0.0251336	0.0431393	0.0146878	0.0232531	0.00582636	0.0124996	0.00486074	0.0184827	0.0180647	0.00495491	0.0273767	0.016321	0.0162723	0.0227211
TINA_w_SparCC	0.0123109	0.0093833	0.0122352	0.018597	0.0185747	0.00931986	0.0282515	0.0475012	0.013137	0.0225522	0.00730004	0.0102636	0.00462918	0.0150563	0.0185804	0.00550073	0.0321901	0.0184701	0.0181382	0.0253444
Oral Null (Oral vs Oral)
jaccard_classical	0.043057	0.0439532	0.0422834	0.042939	0.0343396	0.0447995	0.0330176	0.0435998	0.0390184	0.0505804	0.0449924	0.040696	0.0460952	0.0397155	0.0489458	0.045281	0.0357076	0.0460137	0.0389585	0.0381025
jaccard_weighted	0.046958	0.0331885	0.0426627	0.0569704	0.0775352	0.0338582	0.0348287	0.0537991	0.0290219	0.0509127	0.0307766	0.0444736	0.0328646	0.0443872	0.040482	0.034418	0.0404153	0.0292165	0.0276774	0.0498822
bray_curtis	0.038484	0.0424425	0.0461397	0.0257074	0.041942	0.0492904	0.0351359	0.0366464	0.0404636	0.0454247	0.0448727	0.0492287	0.0316259	0.0408557	0.0456168	0.0447539	0.0480743	0.0426483	0.0412566	0.0409942
morisita_horn	0.0354802	0.0323323	0.0468661	0.0545752	0.0433041	0.0453301	0.0431149	0.048464	0.0394079	0.043634	0.0541585	0.0317063	0.0327507	0.0440864	0.0336924	0.0409246	0.0435279	0.0290766	0.0334888	0.064348
TINA_uw_SparCC	0.0413992	0.0405724	0.055249	0.0338719	0.0320956	0.0173496	0.0379492	0.0305474	0.0203387	0.0285447	0.0268862	0.0288322	0.025968	0.0271896	0.0388775	0.0196991	0.0371701	0.03413	0.0238008	0.0334153
TINA_w_SparCC	0.0270375	0.0508854	-0.00467054	0.0356341	0.00177286	0.0797246	0.0485248	0.066037	0.0278594	0.0234718	0.0446949	0.0334383	0.0309954	0.0495482	0.054527	0.0339974	0.0425886	0.0349531	0.0523032	0.00777132
Gut Null (Gut vs Gut)
jaccard_classical	0.0427731	0.043308	0.0387374	0.039442	0.0399345	0.0456203	0.0411107	0.043004	0.033815	0.0416928	0.0381735	0.0386327	0.0401443	0.0406915	0.042223	0.0445287	0.0505043	0.0413479	0.0444714	0.0312004
jaccard_weighted	0.0386904	0.03786	0.0346002	0.044394	0.048458	0.0530736	0.0275407	0.0494746	0.0461019	0.0558009	0.0493857	0.0361881	0.0366542	0.0449898	0.0471582	0.0392139	0.0562305	0.0421116	0.0179524	0.0492636
bray_curtis	0.0245898	0.0487992	0.0293153	0.0302665	0.0289599	0.0468337	0.0330252	0.0460778	0.0513035	0.0469879	0.0545598	0.0483858	0.0494762	0.0453276	0.0355377	0.0514843	0.0356925	0.0565845	0.0536433	0.0469623
morisita_horn	0.0410026	0.0382573	0.032477	0.0336445	0.0258352	0.0343298	0.0613055	0.030456	0.0329773	0.0417229	0.0429038	0.0523821	0.0580853	0.0397054	0.0445071	0.0501139	0.0517912	0.0259214	0.0283858	0.045063
TINA_uw_SparCC	0.0269058	0.0218997	0.0493971	0.0545478	0.0777615	0.0272499	0.0375071	0.0721681	0.0517597	0.0180792	0.0556113	0.0861801	0.0350787	0.0373903	0.0463915	0.018293	0.0282582	0.0425111	0.0486432	0.0674903
TINA_w_SparCC	0.067192	0.0160424	0.0610013	0.0427804	0.0307611	0.0241014	0.0693861	0.0484674	0.0440487	0.0128803	0.0391932	0.0583856	0.034928	0.0331061	0.0371007	0.0221398	0.045292	0.00511885	0.0436452	0.0552044

## Sheet: C _ GLV hab pref neutral
	Iteration_001	Iteration_002	Iteration_003	Iteration_004	Iteration_005	Iteration_006	Iteration_007	Iteration_008	Iteration_009	Iteration_010	Iteration_011	Iteration_012	Iteration_013	Iteration_014	Iteration_015	Iteration_016	Iteration_017	Iteration_018	Iteration_019	Iteration_020
F values
Gut vs Oral
jaccard_classical	27.1781	27.9212	27.0243	27.4294	28.3749	27.618	27.6425	27.3539	27.6814	28.0162	27.2004	27.2805	27.4959	27.2826	28.1736	28.1444	27.6188	28.4122	27.0706	27.5722
jaccard_weighted	61.8458	65.1263	61.2817	66.7811	65.481	63.7524	64.151	64.5686	67.6446	65.2924	65.2454	60.7232	62.6901	61.2372	63.6112	64.4453	65.3423	63.8223	62.9603	62.7993
bray_curtis	49.3736	52.322	49.5959	52.6925	52.6792	49.8145	50.7985	49.7269	54.6165	50.8897	53.5189	47.1829	48.9299	47.1543	50.3802	51.3436	52.9608	48.574	53.2915	50.7296
morisita_horn	57.8212	62.3281	58.8252	64.1083	61.7371	59.1179	61.0685	60.3298	66.0252	61.8535	62.6342	56.2109	58.2248	56.0508	59.6904	61.3234	62.7413	58.0545	61.2976	59.0244
TINA_uw_SparCC	181496	196988	184432	205084	209268	230018	208893	202700	215398	216752	167082	182168	182474	175215	188015	186657	177000	169708	189945	174490
TINA_w_SparCC	169008	198117	168559	201147	214489	209500	185894	189558	229617	197169	170340	172664	154511	143614	169403	167545	177878	119519	198411	153784
Oral Null (Oral vs Oral)
jaccard_classical	0.969768	0.766539	0.672339	1.15353	1.15956	1.03012	1.15792	0.994398	1.1303	0.721205	0.876461	1.05094	0.852365	0.956526	1.08975	0.76897	1.13454	0.908702	0.742329	0.777724
jaccard_weighted	1.05287	0.672008	0.940846	1.11958	1.47296	1.15064	1.02581	0.76656	0.862444	0.90853	0.856707	0.84462	0.610306	1.41435	1.72498	1.50912	1.32469	0.854875	0.685696	0.961047
bray_curtis	1.15924	1.15912	1.01672	0.829497	1.0804	1.01152	0.676247	0.793107	0.947119	0.811571	0.811658	0.98156	0.959039	1.03902	1.01187	1.45778	0.690046	0.948541	1.22332	1.14934
morisita_horn	1.18819	1.21814	0.570864	1.54737	1.15122	0.808458	1.43173	0.579271	1.18128	0.877397	0.931459	1.3376	1.08375	1.66145	1.46954	0.431613	0.768785	0.795598	1.14664	0.689789
TINA_uw_SparCC	0.389744	0.388126	-0.0069437	0.674986	0.577677	1.05684	1.58498	0.944119	0.513508	0.233751	0.294313	0.937732	0.81807	1.36613	1.08835	4.10402	0.549943	0.340393	0.602588	0.307452
TINA_w_SparCC	-0.388886	-0.0338219	0.480466	0.721567	1.32875	1.19183	0.159479	1.89703	0.745349	1.04858	1.70885	1.06466	1.06707	1.79458	0.362926	0.946105	0.889269	0.23055	0.196613	-0.119058
Gut Null (Gut vs Gut)
jaccard_classical	1.09805	1.25036	0.961579	1.10603	0.972254	1.12448	0.906772	1.17251	0.972147	1.04889	1.09857	0.753706	0.879301	0.83755	0.755142	1.04949	1.03897	1.06689	1.03748	0.590972
jaccard_weighted	1.22008	1.37076	1.41081	1.25208	1.20931	0.682322	0.952741	0.686908	0.877821	1.47459	1.46162	1.21632	1.15603	0.966475	1.44994	0.776161	0.636887	1.27236	1.08905	0.531701
bray_curtis	0.871687	1.08607	1.07674	0.92225	1.12579	1.61092	0.845492	1.17858	0.764089	0.7646	0.972343	0.815246	1.27904	1.35994	0.920482	0.668856	1.53423	0.60376	0.895289	1.0224
morisita_horn	0.686502	0.572244	0.892952	0.895764	0.832156	0.668735	1.02973	0.455931	1.50473	0.848272	0.69824	0.936341	1.21104	0.902581	0.874036	0.939765	1.04828	0.932677	0.548482	0.713278
TINA_uw_SparCC	0.772166	1.58973	1.19905	1.69488	1.09372	0.737788	0.145954	0.573725	-0.0893841	0.119024	1.06937	0.944455	2.39796	0.568813	0.734191	0.816839	0.727043	0.867153	2.50912	1.6902
TINA_w_SparCC	0.88625	0.935097	0.754505	3.35771	2.00533	1.9937	1.45104	1.4229	2.65567	2.0741	0.215878	0.874225	0.651892	1.83248	0.420578	0.787975	1.51406	1.80816	-0.0414916	1.33598
R2 values
Gut vs Oral
jaccard_classical	0.361516	0.367765	0.360208	0.363644	0.371521	0.365231	0.365436	0.363006	0.365762	0.368556	0.361706	0.362385	0.364204	0.362403	0.369861	0.369619	0.365237	0.371828	0.360602	0.364846
jaccard_weighted	0.563024	0.575695	0.560768	0.581813	0.577022	0.570479	0.572006	0.573593	0.584935	0.576318	0.576142	0.558512	0.566357	0.560589	0.569936	0.573126	0.576504	0.570747	0.567413	0.566784
bray_curtis	0.507053	0.521541	0.508176	0.523301	0.523238	0.509275	0.514163	0.508835	0.532239	0.514611	0.527181	0.495708	0.504797	0.495556	0.512097	0.516829	0.524568	0.502972	0.52612	0.513824
morisita_horn	0.546405	0.564934	0.550668	0.571843	0.562591	0.551896	0.55991	0.556909	0.57904	0.563054	0.566138	0.539396	0.548128	0.538687	0.554278	0.560936	0.566558	0.547403	0.560832	0.551504
TINA_uw_SparCC	0.999736	0.999756	0.99974	0.999766	0.999771	0.999791	0.99977	0.999763	0.999777	0.999779	0.999713	0.999737	0.999737	0.999726	0.999745	0.999743	0.999729	0.999717	0.999747	0.999725
TINA_w_SparCC	0.999716	0.999758	0.999715	0.999761	0.999776	0.999771	0.999742	0.999747	0.999791	0.999757	0.999718	0.999722	0.999689	0.999666	0.999717	0.999714	0.99973	0.999599	0.999758	0.999688
Oral Null (Oral vs Oral)
jaccard_classical	0.040458	0.0322529	0.0284019	0.0477581	0.0479961	0.042868	0.0479313	0.0414429	0.0468413	0.0304034	0.0367082	0.0436965	0.035735	0.0399276	0.0452372	0.0323518	0.0470091	0.0380072	0.031266	0.0327081
jaccard_weighted	0.043773	0.0283883	0.0392988	0.0464177	0.0601873	0.0476443	0.0426963	0.0322537	0.0361423	0.0380003	0.0359105	0.0354218	0.0258491	0.0579311	0.0697668	0.0615738	0.0544588	0.0358365	0.0289498	0.0401087
bray_curtis	0.0479833	0.0479787	0.0423338	0.0348097	0.0448666	0.0421265	0.0285622	0.0333335	0.0395504	0.0340831	0.0340866	0.0409298	0.0400283	0.0432223	0.0421403	0.0596038	0.0291281	0.0396075	0.0505016	0.0475931
morisita_horn	0.0491227	0.0502986	0.0242191	0.0630361	0.0476671	0.0339567	0.0586012	0.0245669	0.0488512	0.0367459	0.038922	0.0549604	0.0449992	0.0673703	0.0600559	0.0184201	0.0323443	0.0334347	0.0474866	0.0291176
TINA_uw_SparCC	0.016663	0.016595	-0.000301991	0.0285105	0.024501	0.043931	0.0644696	0.0394301	0.0218389	0.0100608	0.0126345	0.0391738	0.0343466	0.0560668	0.0451816	0.151417	0.0233522	0.0145838	0.0255306	0.0131911
TINA_w_SparCC	-0.0171989	-0.00147268	0.0204624	0.0304182	0.0546163	0.0492657	0.00688613	0.0761949	0.0313893	0.0436025	0.0691593	0.0442415	0.0443372	0.0723779	0.0155343	0.0395098	0.0372246	0.00992444	0.00847592	-0.00520337
Gut Null (Gut vs Gut)
jaccard_classical	0.0455658	0.0515604	0.04013	0.0458819	0.0405575	0.0466114	0.0379295	0.0485058	0.0405532	0.043615	0.0455864	0.03173	0.0368227	0.0351357	0.0317886	0.0436387	0.0432203	0.0443302	0.0431609	0.0250508
jaccard_weighted	0.0503748	0.0562463	0.0577943	0.0516278	0.0499525	0.0288114	0.0397759	0.0289995	0.036763	0.0602498	0.0597517	0.0502275	0.0478567	0.0403261	0.0593022	0.0326445	0.0269446	0.0524202	0.0452093	0.0225951
bray_curtis	0.0365155	0.0450911	0.0447213	0.038552	0.0466635	0.0654553	0.0354571	0.0487447	0.0321531	0.0321739	0.040561	0.0342321	0.0526807	0.0558269	0.0384809	0.0282589	0.0625343	0.025579	0.0374672	0.0425602
morisita_horn	0.0289828	0.0242762	0.037373	0.0374863	0.0349174	0.0282539	0.0428524	0.0194378	0.0614055	0.0355696	0.0294638	0.039118	0.0500203	0.0377608	0.0366103	0.0392554	0.0435907	0.0389709	0.0232916	0.0300793
TINA_uw_SparCC	0.0324819	0.06465	0.0495496	0.0686327	0.0453944	0.0310807	0.00630583	0.0243375	-0.00390143	0.00514832	0.0444285	0.0394436	0.0944155	0.0241341	0.0309339	0.0342967	0.0306419	0.0363325	0.0983616	0.0684563
TINA_w_SparCC	0.0371029	0.039068	0.0317626	0.12739	0.0801961	0.079768	0.0593449	0.0582608	0.103512	0.0827187	0.00929871	0.036618	0.027562	0.0737936	0.0179576	0.0331249	0.0617628	0.0728856	-0.00180724	0.0548973

## Sheet: D _ GLV IA no hab pref
	Iteration_001	Iteration_002	Iteration_003	Iteration_004	Iteration_005	Iteration_006	Iteration_007	Iteration_008	Iteration_009	Iteration_010	Iteration_011	Iteration_012	Iteration_013	Iteration_014	Iteration_015	Iteration_016	Iteration_017	Iteration_018	Iteration_019	Iteration_020
F values
Gut vs Oral
jaccard_classical	148.992	148.213	162.879	147.792	192.544	152.702	328.794	500.758	559.248	118.077	181.129	2213.31	157.252	294.76	61.3891	68.6103	156.105	72.1498	68.5365	418.309
jaccard_weighted	645.126	304.397	635.237	836.949	900.903	960.339	1258.87	3505.2	7462.74	682.874	6527.46	29008.3	616.569	1914.38	178.531	253.727	1604.74	231.478	484.487	17249.7
bray_curtis	72.9742	85.3241	127.161	173.295	137.057	127.167	155.819	62.71	172.566	51.4839	182.826	882.607	90.0955	252.925	24.723	43.7553	177.689	37.287	74.8429	476.808
morisita_horn	98.5149	97.1716	201.318	264.444	189.107	152.497	232.662	85.8342	286.933	57.4085	215.439	1225.92	106.77	336.575	25.7155	51.2956	215.262	42.4469	95.7713	671.783
TINA_uw_SparCC	196126	195502	10641.5	11788.6	76852.7	312571	33667.1	1.0933e+07	1.34538e+06	18387.2	41728	134609	184964	132596	40572.2	7924.48	15944.4	118662	26519.9	65265.4
TINA_w_SparCC	81371.3	121254	88814.2	9780.47	364446	209995	16475.8	1.61679e+06	3.86827e+06	16036.4	73102.2	184471	59901.5	80009.9	3856.16	5375.18	27462	15990.3	36282.9	37776.6
TINA_uw_IA matrix	1.82701e+06	1.79331e+06	2.03205e+06	2.45096e+06	5.87326e+06	4.12986e+06	2.46892e+07	1.07195e+08	6.57358e+06	4.74251e+06	2.21794e+06	1.08204e+08	1.06983e+07	3.82347e+06	3.14993e+06	1.06222e+06	4.0049e+06	1.76478e+06	901645	2.6887e+06
TINA_w_IA matrix	140142	145918	166124	230491	265261	271668	583540	515660	695440	95992.2	750777	4.47754e+06	218081	234254	48463.4	69351.6	393497	71235.7	95368.5	716539
Oral Null (Oral vs Oral)
jaccard_classical	0.284051	0.867384	1.40659	1.1386	1.20618	0.234606	2.03764	0.94302	0.340452	2.8182	0.485153	2.77933	0.477107	0.637831	2.26597	0.310508	3.08725	0.342751	0.743212	1.24777
jaccard_weighted	0.550153	1.59746	2.36684	-0.329089	-2.23682	-0.905381	0.213453	0.267246	6.68445	1.20555	0.598301	-1.27429	1.4313	0.418401	-0.45233	-0.346937	0.824348	-0.240237	0.827833	0.655178
bray_curtis	1.4534	0.949122	1.37188	0.18232	0.0856094	1.88857	0.320681	1.89821	0.469291	3.88375	0.0686869	0.700274	1.02707	0.821832	0.15565	2.29153	0.170114	0.404476	1.58678	2.5313
morisita_horn	0.43639	0.147561	0.587474	-0.0787796	1.85973	0.703624	-0.0846107	0.718137	2.17162	1.53802	0.208072	2.63657	0.404435	2.50444	0.302341	3.82167	0.534464	1.04101	0.799141	1.72991
TINA_uw_SparCC	6.39077	0.714572	2.16939	1.60541	2.62461	0.889755	3.26039	1.96125	0.123492	-0.292619	2.58773	1.94239	-1.35592	-1.29765	-0.394358	-0.0807288	-0.254672	0.702048	-0.231794	4.54377
TINA_w_SparCC	0.142155	1.08055	1.937	2.87179	-1.23291	0.771256	0.0325005	0.831067	2.13683	0.0286025	1.32664	0.519407	0.628547	0.684386	0.0305005	2.76739	0.0139522	4.93005	0.431775	0.0737006
TINA_uw_IA matrix	1.36111	0.497968	0.446812	0.643034	0.305897	1.11341	1.29695	0.059791	2.49706	0.862168	0.85798	2.58555	0.699387	0.722128	-0.0137456	0.547414	0.898412	0.313276	0.974659	0.223495
TINA_w_IA matrix	1.97397	0.0342263	0.982677	-0.0351215	4.12238	-0.11501	-0.00128926	0.579924	0.581749	0.482029	0.160985	1.89835	2.79651	1.15513	1.18888	0.428167	1.09155	0.187247	-0.036038	0.149893
Gut Null (Gut vs Gut)
jaccard_classical	0.821396	1.02567	0.338074	0.613131	0.893567	0.741084	2.15233	0.839935	0.627571	0.516413	0.380459	-0.417857	0.238242	0.363666	0.826921	0.561877	0.120329	0.293228	0.143285	1.63287
jaccard_weighted	0.00585846	4.37851	-0.339599	0.0440939	-0.296648	-0.182656	1.89175	0.0175686	0.140861	3.48127	4.2286	5.56096	-1.8352	0.694951	0.467754	-0.0203218	-0.313871	0.380648	8.44979	-1.98407
bray_curtis	0.31711	0.604504	1.63331	1.36746	0.407295	0.930484	0.309154	0.538614	0.407188	1.44163	0.939114	0.932545	1.19389	3.12502	0.332874	1.36076	1.99056	1.43962	1.38721	0.243569
morisita_horn	1.2031	0.474691	1.71103	0.0205434	0.637871	0.126512	1.29609	0.926671	3.88268	0.567575	0.727777	-3.26656	1.36911	0.00337595	0.625909	0.668623	0.795935	0.382052	-0.120894	1.10398
TINA_uw_SparCC	0.458665	2.65023	-0.309769	2.01075	0.314427	1.67054	1.94383	0.661488	2.1059	-0.953314	0.727181	0.61049	0.589969	0.302613	0.783602	-0.993152	4.53955	0.81005	0.00548191	-0.807497
TINA_w_SparCC	2.00671	1.29803	1.53105	-0.00497025	1.52522	2.25807	3.19738	-0.0147889	0.197267	0.330254	0.38241	-0.351803	-1.57123	0.130751	0.0197617	-1.03805	2.79758	0.861504	0.241346	-1.21961
TINA_uw_IA matrix	0.0365422	1.26668	1.84079	2.05186	0.491787	0.119097	0.019548	0.370397	1.28884	2.33712	2.9687	2.62408	0.750027	1.31292	0.468458	0.34996	2.69824	1.0167	0.472322	3.37681
TINA_w_IA matrix	0.690085	0.717517	0.615668	0.0760267	1.18058	0.277331	-0.00217058	2.0188	0.463449	-0.175443	-0.144627	1.73706	-0.182904	2.47808	0.570304	0.328053	-0.424414	1.96504	0.056861	-0.303732
R2 values
Gut vs Oral
jaccard_classical	0.756335	0.755368	0.772381	0.754842	0.800452	0.76084	0.87261	0.91253	0.920955	0.710977	0.790511	0.978773	0.766141	0.85996	0.5612	0.588373	0.764827	0.600499	0.588112	0.897064
jaccard_weighted	0.930749	0.86379	0.929746	0.94576	0.949415	0.952397	0.963271	0.986491	0.993609	0.934325	0.9927	0.998348	0.927773	0.97554	0.788109	0.840916	0.970957	0.828251	0.909857	0.997225
bray_curtis	0.603221	0.639975	0.725967	0.783095	0.74062	0.725976	0.764497	0.566435	0.782379	0.51751	0.792051	0.948421	0.652414	0.840492	0.339961	0.47687	0.787318	0.437194	0.609257	0.908538
morisita_horn	0.672388	0.669357	0.807475	0.846372	0.79756	0.760595	0.828976	0.641347	0.856688	0.544629	0.817795	0.962321	0.689863	0.875187	0.348848	0.516595	0.817672	0.469302	0.666136	0.933313
TINA_uw_SparCC	0.999755	0.999755	0.99551	0.995945	0.999376	0.999846	0.998576	0.999996	0.999964	0.997396	0.998851	0.999644	0.999741	0.999638	0.998818	0.993979	0.996999	0.999596	0.998193	0.999265
TINA_w_SparCC	0.99941	0.999604	0.99946	0.995116	0.999868	0.999771	0.997095	0.99997	0.999988	0.997016	0.999344	0.99974	0.999199	0.9994	0.987705	0.991149	0.998255	0.997007	0.998679	0.998731
TINA_uw_IA matrix	0.999974	0.999973	0.999976	0.99998	0.999992	0.999988	0.999998	1	0.999993	0.99999	0.999978	1	0.999996	0.999987	0.999985	0.999955	0.999988	0.999973	0.999947	0.999982
TINA_w_IA matrix	0.999658	0.999671	0.999711	0.999792	0.999819	0.999823	0.999918	0.999907	0.999931	0.9995	0.999936	0.999989	0.99978	0.999795	0.999011	0.999308	0.999878	0.999327	0.999497	0.999933
Oral Null (Oral vs Oral)
jaccard_classical	0.0147298	0.033532	0.0627759	0.0471693	0.0443348	0.0105514	0.0847687	0.0525564	0.0120129	0.0945128	0.0248986	0.122011	0.0289557	0.0248785	0.0774269	0.0105938	0.109916	0.0135246	0.026789	0.0399316
jaccard_weighted	0.0281406	0.0600608	0.10129	-0.0145159	-0.0941294	-0.04292	0.00960919	0.015477	0.192722	0.0427415	0.0305282	-0.0680505	0.0821108	0.0164606	-0.0170384	-0.0121082	0.0319214	-0.00970274	0.0297484	0.0213725
bray_curtis	0.0710592	0.0365763	0.0613215	0.00786463	0.00328186	0.0790576	0.014367	0.100444	0.0164841	0.125754	0.00360208	0.0338292	0.0603201	0.031827	0.00573178	0.0732316	0.00675856	0.0159214	0.0555074	0.0778114
morisita_horn	0.0224522	0.0058678	0.0272136	-0.00343697	0.0667533	0.0309917	-0.00386079	0.0405312	0.0719756	0.0538939	0.0108325	0.116474	0.024654	0.091056	0.0110738	0.116437	0.0209311	0.0399758	0.028747	0.0545198
TINA_uw_SparCC	0.251697	0.0277886	0.0936319	0.0652462	0.0916907	0.0388713	0.129071	0.103435	0.00439105	-0.0109565	0.11987	0.0885221	-0.0925916	-0.0547477	-0.0148223	-0.00279152	-0.0102917	0.0273149	-0.00865932	0.131536
TINA_w_SparCC	0.00742628	0.0414312	0.0844488	0.111001	-0.0497803	0.0338697	0.00147512	0.0466078	0.0709041	0.00105823	0.065266	0.0253129	0.0377993	0.026646	0.00112838	0.0871141	0.000557776	0.164719	0.01574	0.00245066
TINA_uw_IA matrix	0.0668483	0.0195297	0.0208335	0.0271976	0.0116285	0.0481717	0.0556702	0.00350479	0.0818786	0.030944	0.0432058	0.114478	0.041881	0.0280742	-0.000509355	0.0185266	0.0346898	0.0123759	0.0348408	0.00739474
TINA_w_IA matrix	0.094115	0.00136718	0.0447023	-0.00152936	0.136854	-0.00525519	-5.8606e-05	0.0329878	0.0203538	0.0175398	0.00840173	0.0866891	0.148778	0.0441644	0.0421756	0.0145496	0.0418352	0.0074342	-0.00133652	0.00497158
Gut Null (Gut vs Gut)
jaccard_classical	0.0295239	0.0465671	0.0133425	0.0259657	0.0427676	0.0299536	0.0822999	0.028148	0.0336904	0.0264604	0.0138953	-0.0163339	0.00787884	0.0170226	0.041707	0.0319941	0.00569732	0.0137709	0.00748489	0.0926039
jaccard_weighted	0.000216933	0.172528	-0.013771	0.00191346	-0.0150557	-0.00766903	0.0730636	0.000605447	0.00776484	0.154852	0.135408	0.176197	-0.0651593	0.0320328	0.0240271	-0.00119683	-0.015173	0.0178034	0.307827	-0.141558
bray_curtis	0.0116085	0.0279805	0.0613259	0.0561182	0.0199583	0.0373232	0.0127176	0.0182342	0.0221211	0.0705241	0.0336129	0.0346252	0.0382731	0.129534	0.0172181	0.0741125	0.0865815	0.0641551	0.0680432	0.0149948
morisita_horn	0.0426583	0.0221047	0.0640571	0.000892394	0.0309078	0.00524371	0.0512367	0.0309647	0.177432	0.0290059	0.0262472	-0.14369	0.0436452	0.000160733	0.031892	0.0378424	0.0365176	0.0178679	-0.0064036	0.0645451
TINA_uw_SparCC	0.0167038	0.112059	-0.0125462	0.0803953	0.015478	0.0650761	0.0749247	0.0223012	0.104741	-0.0528249	0.0262263	0.0229417	0.0192864	0.0142055	0.0396086	-0.0620454	0.177746	0.0371412	0.000288439	-0.053151
TINA_w_SparCC	0.0691807	0.0582126	0.0577078	-0.000216144	0.0708572	0.0859954	0.117562	-0.000510221	0.0108405	0.0170848	0.0139655	-0.0137165	-0.0552689	0.00618772	0.00103901	-0.0650328	0.117557	0.0394074	0.0125431	-0.0825151
TINA_uw_IA matrix	0.00135159	0.056887	0.0685817	0.0819046	0.0239992	0.00493786	0.000813837	0.0126113	0.0668177	0.109533	0.09906	0.0916739	0.0243911	0.0588412	0.0240624	0.0201707	0.113858	0.0461785	0.0242561	0.174271
TINA_w_IA matrix	0.0249218	0.0330386	0.0240348	0.00329462	0.055739	0.0114235	-9.04492e-05	0.0650832	0.0251009	-0.00931989	-0.0053854	0.0626259	-0.00613421	0.105549	0.0291413	0.0189319	-0.0206271	0.0855666	0.00298375	-0.0193506

## Sheet: E _ GLV hab pref and IA
	Iteration_001	Iteration_002	Iteration_003	Iteration_004	Iteration_005	Iteration_006	Iteration_007	Iteration_008	Iteration_009	Iteration_010	Iteration_011	Iteration_012	Iteration_013	Iteration_014	Iteration_015	Iteration_016	Iteration_017	Iteration_018	Iteration_019	Iteration_020
F values
Gut vs Oral
jaccard_classical	28.5931	27.8228	27.8733	27.4974	27.3903	28.0544	27.9568	27.7714	27.7852	27.432	28.3331	27.5172	28.0054	27.4675	28.2423	27.7076	27.3109	27.0622	28.0225	28.1691
jaccard_weighted	65.8146	66.5799	62.2692	81.0982	59.4656	68.0374	69.2444	73.7283	70.3793	72.7448	62.7938	68.3129	62.0464	67.0867	61.6296	67.5213	63.4544	59.2992	71.5692	66.443
bray_curtis	11.7533	10.4963	10.0195	18.8777	10.1424	9.67299	11.2816	11.0033	10.4498	12.462	9.99178	10.23	8.06351	10.1903	9.30945	10.2915	10.0153	9.64815	12.9058	10.0526
morisita_horn	14.1633	11.6976	10.7858	24.6108	11.2866	10.941	12.9108	12.7792	11.6801	14.7871	10.7135	11.7941	9.16632	11.6667	10.7446	11.7979	11.0366	10.8353	15.4072	11.1453
TINA_uw_SparCC	174538	174929	149480	123375	150219	153756	107589	116266	108157	153068	149367	113979	123561	141955	164919	164122	107666	130357	160566	150672
TINA_w_SparCC	18649.8	20512.8	16720.1	17362.6	16697.4	20174.9	13780.4	16464.5	9365.69	15450.7	10096.1	13947.1	7515.44	11405.6	16777.7	25511.4	13172.7	12259.3	28703	14298.9
TINA_uw_IA matrix	6.99175e+06	7.77098e+06	5.53956e+06	4.97982e+06	5.46507e+06	7.45004e+06	6.05393e+06	7.0906e+06	7.94802e+06	6.44804e+06	6.35948e+06	4.19723e+06	4.6898e+06	4.98205e+06	5.53727e+06	4.58807e+06	6.39016e+06	5.13891e+06	4.56552e+06	7.13129e+06
TINA_w_IA matrix	468686	495297	956558	625189	486017	456722	444431	534509	357594	432033	531961	456534	331626	408389	502262	722848	382336	394111	603158	587922
Oral Null (Oral vs Oral)
jaccard_classical	1.10506	0.759171	0.868483	0.990798	0.73466	0.928643	1.10245	0.908173	1.11368	1.16229	0.884106	0.787836	1.10205	0.825946	0.903257	0.910338	0.735542	0.804331	1.28529	0.874789
jaccard_weighted	0.931511	0.492298	0.606702	0.946203	1.40442	-0.188074	0.754085	0.841166	0.846004	1.24743	0.657198	0.143243	1.62799	2.04008	2.21894	0.690171	0.835352	0.697932	0.877797	1.71466
bray_curtis	0.766857	0.5224	0.405676	0.273473	0.605482	1.78025	0.509977	1.47424	0.487771	0.479626	0.787603	0.555093	2.67662	1.16552	0.398647	1.44042	1.51075	1.46401	1.05775	2.41722
morisita_horn	1.07978	0.504052	1.19326	1.11709	1.94925	0.42919	0.140842	1.63478	0.423947	1.22074	1.96602	1.38926	1.35069	1.8247	0.349029	0.243046	0.509385	1.41074	1.10284	0.665504
TINA_uw_SparCC	0.077605	0.555096	1.55573	0.932885	0.949842	2.16696	3.49672	1.65165	0.840544	0.412498	0.484249	0.789718	0.857023	0.192794	1.45531	-0.074757	0.150086	1.22887	0.929828	2.01704
TINA_w_SparCC	0.0642082	1.59892	0.512985	2.16816	0.301359	1.39777	1.13853	3.41676	1.86797	0.816094	3.7264	1.22805	0.273789	2.13904	1.71461	1.99953	1.37977	3.06551	2.00753	1.00373
TINA_uw_IA matrix	5.99137	0.227175	13.9196	1.0347	0.387666	3.87237	2.20746	0.564909	0.979941	0.0958052	1.91286	-0.270816	0.0865468	-0.856112	0.283661	2.58229	0.471984	2.07154	0.0443265	5.60991
TINA_w_IA matrix	1.17641	0.832517	1.6929	3.03677	0.543652	0.996698	1.31916	0.934608	0.661729	1.07152	1.58123	0.00229231	0.961089	6.16558	0.737645	0.776314	0.960136	0.941063	1.54118	0.325796
Gut Null (Gut vs Gut)
jaccard_classical	0.91539	0.739383	1.14139	1.53184	0.887954	0.942159	1.39416	1.07664	0.904224	0.711196	1.01802	0.627454	0.694913	0.99216	0.607346	1.11106	1.11053	0.903538	1.07233	1.21175
jaccard_weighted	0.670803	1.45195	0.254309	0.980465	1.50033	1.30525	0.155216	1.78522	1.00792	1.51242	1.2841	0.711118	1.76528	0.339356	1.00623	1.06452	0.425109	0.268337	0.877728	1.42558
bray_curtis	1.70731	0.485625	0.589911	0.853115	1.31675	1.04993	0.903632	0.362222	1.49401	1.84083	0.83734	1.36389	0.425285	0.517339	0.769336	1.07196	0.725329	0.70563	1.47191	0.960884
morisita_horn	0.476969	1.05496	0.820083	3.4697	1.23956	1.52495	1.34928	0.640075	0.514363	1.55629	1.46468	1.06207	0.767015	0.904183	0.972726	1.03696	1.3783	2.28064	0.505768	0.431455
TINA_uw_SparCC	2.31646	0.564851	0.822466	0.180045	0.411861	1.24443	1.79447	0.605885	0.000977643	1.02011	0.703884	1.82297	1.48573	0.349616	0.849617	0.950167	2.35803	0.538127	-0.0709272	0.439885
TINA_w_SparCC	1.06853	0.821306	0.556176	1.43898	1.62498	2.56033	0.254107	0.5796	0.503678	0.299352	1.55273	0.0841979	0.429248	0.307693	0.600814	0.411811	0.611867	0.397978	3.32748	1.84622
TINA_uw_IA matrix	0.323702	0.452632	3.9785	0.523155	0.0542368	0.224892	1.04503	2.69249	0.682863	2.00191	1.96653	0.154141	3.0239	1.18902	-0.033114	1.97002	0.64316	4.99056	0.694944	-0.27494
TINA_w_IA matrix	0.966989	1.64529	0.944037	0.731681	0.85184	0.11688	2.27735	1.26569	0.563746	0.421999	1.13838	0.235392	2.08968	0.76071	1.59515	-0.111132	0.165916	-0.0439546	0.439868	0.290339
R2 values
Gut vs Oral
jaccard_classical	0.373312	0.366945	0.367366	0.364216	0.363313	0.368872	0.368062	0.366516	0.366631	0.363665	0.371177	0.364384	0.368466	0.363965	0.370428	0.365981	0.362642	0.36053	0.368608	0.369823
jaccard_weighted	0.578262	0.581078	0.564702	0.62819	0.553345	0.58634	0.590599	0.605679	0.594524	0.602467	0.566763	0.58732	0.56382	0.582923	0.562162	0.584492	0.569331	0.552653	0.598559	0.580577
bray_curtis	0.196697	0.179435	0.172692	0.282272	0.174441	0.167721	0.190305	0.186486	0.178782	0.206112	0.172296	0.175682	0.143828	0.17512	0.162442	0.176552	0.172633	0.167363	0.211898	0.173164
morisita_horn	0.22784	0.195948	0.183477	0.338941	0.190374	0.185627	0.211963	0.210256	0.195712	0.235511	0.182471	0.197245	0.160345	0.195531	0.182904	0.197296	0.186945	0.184163	0.242988	0.18844
TINA_uw_SparCC	0.999725	0.999726	0.999679	0.999611	0.999681	0.999688	0.999554	0.999587	0.999556	0.999687	0.999679	0.999579	0.999612	0.999662	0.999709	0.999708	0.999554	0.999632	0.999701	0.999682
TINA_w_SparCC	0.997433	0.997665	0.997137	0.997243	0.997134	0.997626	0.996529	0.997093	0.994901	0.996903	0.995268	0.99657	0.993654	0.995809	0.997147	0.998122	0.996369	0.9961	0.99833	0.996654
TINA_uw_IA matrix	0.999993	0.999994	0.999991	0.99999	0.999991	0.999994	0.999992	0.999993	0.999994	0.999993	0.999992	0.999989	0.99999	0.99999	0.999991	0.99999	0.999992	0.999991	0.999989	0.999993
TINA_w_IA matrix	0.999898	0.999903	0.99995	0.999923	0.999901	0.999895	0.999892	0.99991	0.999866	0.999889	0.99991	0.999895	0.999855	0.999882	0.999904	0.999934	0.999874	0.999878	0.99992	0.999918
Oral Null (Oral vs Oral)
jaccard_classical	0.0458433	0.0319528	0.0363862	0.0412991	0.030953	0.0388088	0.0457402	0.0379859	0.0461846	0.0481036	0.0370165	0.0331193	0.0457243	0.0346658	0.037788	0.038073	0.0309891	0.0337893	0.0529248	0.0366407
jaccard_weighted	0.038924	0.0209557	0.0257004	0.0395137	0.0575479	-0.00824453	0.0317455	0.0352821	0.0354778	0.0514457	0.02778	0.00618941	0.0661033	0.0814727	0.087987	0.0291332	0.0350468	0.0294512	0.0367621	0.0693784
bray_curtis	0.0322658	0.0222086	0.0173324	0.0117504	0.0256501	0.0718416	0.0216919	0.0602364	0.020767	0.0204273	0.0331098	0.0235657	0.104243	0.0482306	0.0170372	0.0589359	0.0616364	0.0598435	0.043967	0.0951016
morisita_horn	0.0448419	0.0214453	0.0493218	0.0463193	0.0781285	0.0183186	0.0060863	0.0663607	0.0180989	0.0504005	0.0787477	0.0569618	0.0554683	0.0735035	0.0149483	0.0104567	0.0216673	0.0577919	0.0457557	0.0281213
TINA_uw_SparCC	0.00336278	0.0235659	0.0633552	0.0389792	0.0396596	0.0861035	0.131968	0.0669996	0.0352569	0.0176187	0.0206202	0.0331958	0.0359233	0.00831267	0.059509	-0.0032609	0.00648318	0.0507191	0.0388564	0.0806266
TINA_w_SparCC	0.00278389	0.0649994	0.0218171	0.0861468	0.0129331	0.057291	0.0471664	0.129341	0.0751154	0.0342665	0.139428	0.0506869	0.0117638	0.0850884	0.0693765	0.0799826	0.0565948	0.117608	0.0802769	0.0418154
TINA_uw_IA matrix	0.20666	0.00978058	0.377025	0.0430501	0.0165757	0.144102	0.0875717	0.0239725	0.040865	0.00414817	0.076782	-0.0119149	0.0037488	-0.0386613	0.0121828	0.100941	0.0201084	0.0826252	0.00192353	0.196083
TINA_w_IA matrix	0.0486594	0.034932	0.0685583	0.116634	0.0230912	0.0415348	0.0542436	0.0390484	0.0279662	0.0445139	0.0643267	9.96557e-05	0.0401104	0.211399	0.0310749	0.0326507	0.0400722	0.0393075	0.0627996	0.0139672
Gut Null (Gut vs Gut)
jaccard_classical	0.0382762	0.0311458	0.0472792	0.0624429	0.0371716	0.0393515	0.0571513	0.044717	0.0378269	0.0299941	0.0423858	0.0265561	0.0293275	0.0413535	0.025727	0.0460807	0.0460599	0.0377993	0.044546	0.0500482
jaccard_weighted	0.0283388	0.0593795	0.010936	0.040886	0.0612372	0.0537026	0.00670329	0.0720274	0.0419828	0.0617003	0.0528784	0.0299909	0.0712803	0.0145401	0.0419155	0.044236	0.0181476	0.0115323	0.0367593	0.0583641
bray_curtis	0.0691015	0.0206775	0.0250069	0.0357653	0.0541499	0.0436561	0.0378031	0.0155046	0.0609949	0.0741052	0.0351272	0.0559798	0.0181549	0.0219982	0.0323667	0.0445315	0.0305719	0.0297663	0.0601468	0.0401022
morisita_horn	0.0203165	0.0438563	0.0344282	0.131082	0.0511378	0.0621797	0.0554137	0.0270759	0.0218744	0.0633764	0.0598692	0.0441387	0.0322723	0.0378253	0.0405764	0.0431402	0.0565379	0.090213	0.0215168	0.0184135
TINA_uw_SparCC	0.0915002	0.0239701	0.0345248	0.00776722	0.017592	0.0513283	0.0723737	0.0256667	4.25044e-05	0.0424689	0.0296949	0.0734388	0.0606773	0.0149731	0.0356239	0.0396727	0.0929896	0.0228619	-0.00309333	0.0187665
TINA_w_SparCC	0.0443953	0.0344778	0.0236106	0.0588805	0.0659891	0.100168	0.0109274	0.0245806	0.0214298	0.0128481	0.0632405	0.00364743	0.018321	0.0132014	0.0254574	0.0175899	0.0259135	0.0170091	0.126388	0.0743059
TINA_uw_IA matrix	0.0138787	0.0192998	0.147469	0.02224	0.00235257	0.00968324	0.0434614	0.104797	0.0288336	0.0800703	0.0787666	0.00665718	0.116197	0.0491553	-0.00144182	0.0788955	0.0272028	0.178294	0.0293288	-0.0120985
TINA_w_IA matrix	0.0403467	0.0667588	0.0394268	0.0308314	0.0357138	0.00505605	0.0900944	0.0521595	0.0239243	0.0180172	0.0471605	0.0101307	0.0832883	0.0320155	0.0648563	-0.00485528	0.00716209	-0.00191473	0.0187658	0.0124661
