# Supplementary material for: A family of interaction-adjusted indices of community similarity
Source: ISME J. 2016 Dec 9;11(3):791–807. doi: 10.1038/ismej.2016.139 (PMC5322292; doi:10.1038/ismej.2016.139)
Supplement: Supplementary Table S2 [file ismej2016139x2.xls]

## Sheet: TARA.all_samples.geography_corr
	Abb	SUR	DCM
Jaccard, classical	JCI	0.288116	0.262253
Jaccard, classical, weighted	JCW	0.26922	0.262038
Jaccard, classical, Chao	JCC	0.270027	0.248456
Bray-Curtis	BC	0.136595	0.0820026
Morisita-Horn	MH	0.107992	-0.0490478
TINA, unweighted	TU	0.377776	0.334948
TINA, weighted	TW	0.29852	0.135576
